# Supplementary material for: Association of Gut Microbiota-Related Metabolites and Type 2 Diabetes in Two Puerto Rican Cohorts
Source: Nutrients. 2024 Mar 27;16(7):959. doi: 10.3390/nu16070959 (PMC11013596; doi:10.3390/nu16070959)
Supplement: Supplementary file 1 [file nutrients-16-00959-s001.zip]

Archive with 1 entries (1 files):
- nutrients-2914657-supplementary.pdf
